# Supplementary material for: Effects of nitrogen fertilization and a commercial arbuscular mycorrhizal fungal inoculant on root rot and agronomic production of pea and lentil crops
Source: Front Plant Sci. 2023 Jul 28;14:1120435. doi: 10.3389/fpls.2023.1120435 (PMC10420092; doi:10.3389/fpls.2023.1120435)
Supplement: Supplementary file 2 [file Table_1.xlsx]

## Sheet: Indian Head
Supplementary Table 1.1 - Mean values (± standard error) and ANOVA results (P-values) of the effects of crop, N fertilizer rate, AMF inoculation, and their respective interactions on A. euteiches abundance in soil, crop disease symptoms (AS: Aphanomyces and Fusarium symptoms; FS: Fusarium spp. symptoms; SSS: shoot symptom severity), root symbioses (nodulation and AMF colonization), and agronomic …
* P < 0.05, ** P < 0.01, *** P < 0.001
Location	Factor	A. euteiches abundance (gene copies/g soil)	AS (0-5 scale)	FS (1-7 scale)	SSS (1-5 scale)	Nodulation (0-10 scale)	AMF colonization (%)	Plant biomass (g/plant)	Grain yield (kg/ha)
	Crop	***	***	***	***	***	ns	***	ns
Indian Head	Lentil	4.87 ± 0.52	0.85 ± 0.07	1.83 ± 0.07	1.00 ± 0.00	4.59 ± 0.13	35.42 ± 1.46	1.03 ± 0.05	2797.3 ± 42.0
Indian Head	Pea	7.62 ± 0.09	2.53 ± 0.07	3.13 ± 0.07	1.21 ± 0.04	3.69 ± 0.12	35.21 ± 2.20	2.47 ± 0.08	2764.6 ± 89.9
	N rate	ns	ns	ns	ns	ns	ns	*	***
Indian Head	N0	6.52 ± 0.48	1.82 ± 0.27	2.58 ± 0.21	1.18 ± 0.06	4.15 ± 0.22	37.88 ± 1.97	1.59 ± 0.19	2483.4 ± 86.4
Indian Head	N60	6.09 ± 0.63	1.61 ± 0.21	2.43 ± 0.18	1.09 ± 0.04	4.33 ± 0.18	35.56 ± 2.14	1.82 ± 0.21	2889.3 ± 44.9
Indian Head	N120	6.13 ± 0.62	1.64 ± 0.21	2.43 ± 0.16	1.05 ± 0.02	3.94 ± 0.17	32.50 ± 2.57	1.84 ± 0.21	2970.0 ± 64.3
	AMF	ns	ns	ns	ns	ns	ns	ns	ns
Indian Head	AMF	6.21 ± 0.51	1.68 ± 0.18	2.48 ± 0.15	1.08 ± 0.03	4.20 ± 0.15	34.33 ± 2.12	1.77 ± 0.17	2813.7 ± 68.5
Indian Head	noAMF	6.28 ± 0.43	1.70 ± 0.19	2.48 ± 0.15	1.14 ± 0.05	4.08 ± 0.17	36.29 ± 1.55	1.73 ± 0.16	2748.2 ± 71.2
	Crop:Nrate	ns	ns			ns	ns	ns	***
Indian Head	Len:N0	5.36 ± 0.77	0.83 ± 0.08	1.81 ± 0.08	1.00 ± 0.00	4.84 ± 0.22	33.88 ± 2.50	0.91 ± 0.09	2759.9 ± 81.8
Indian Head	Len:N60	4.51 ± 0.99	0.83 ± 0.11	1.78 ± 0.09	1.00 ± 0.00	4.76 ± 0.17	36.63 ± 2.76	1.07 ± 0.10	2846.9 ± 65.0
Indian Head	Len:N120	4.22 ± 1.04	0.90 ± 0.16	1.90 ± 0.16	1.01 ± 0.01	4.18 ± 0.25	35.75 ± 2.56	1.11 ± 0.08	2785.1 ± 76.6
Indian Head	Pea:N0	7.69 ± 0.15	2.81 ± 0.14	3.35 ± 0.09	1.36 ± 0.08	3.46 ± 0.18	41.88 ± 2.39	2.27 ± 0.11	2207.0 ± 59.0
Indian Head	Pea:N60	7.66 ± 0.14	2.40 ± 0.09	3.08 ± 0.12	1.19 ± 0.07	3.89 ± 0.24	34.50 ± 3.42	2.56 ± 0.12	2931.7 ± 62.4
Indian Head	Pea:N120	7.52 ± 0.17	2.38 ± 0.09	2.96 ± 0.10	1.09 ± 0.04	3.71 ± 0.22	29.25 ± 4.33	2.57 ± 0.16	3154.9 ± 45.6
	Crop:AMF	ns	ns			ns	ns	ns	ns
Indian Head	Len:AMF	4.70 ± 0.82	0.88 ± 0.10	1.87 ± 0.10	1.00 ± 0.00	4.60 ± 0.17	36.92 ± 2.43	1.03 ± 0.09	2825.2 ± 65.1
Indian Head	Len:NoAMF	5.04 ± 0.68	0.83 ± 0.09	1.79 ± 0.08	1.01 ± 0.01	4.58 ± 0.21	33.92 ± 1.61	1.02 ± 0.06	2769.4 ± 54.6
Indian Head	Pea:AMF	7.72 ± 0.13	2.49 ± 0.11	3.10 ± 0.10	1.16 ± 0.04	3.81 ± 0.19	31.75 ± 3.40	2.51 ± 0.13	2802.1 ± 124.0
Indian Head	Pea:NoAMF	7.53 ± 0.11	2.57 ± 0.10	3.16 ± 0.09	1.27 ± 0.08	3.57 ± 0.15	38.67 ± 2.54	2.43 ± 0.09	2727.0 ± 134.7
	Nrate:AMF	ns	ns			ns	ns	ns	ns
Indian Head	N0:AMF	6.33 ± 0.96	1.85 ± 0.37	2.60 ± 0.27	1.14 ± 0.06	4.26 ± 0.30	38.25 ± 2.73	1.64 ± 0.29	2516.7 ± 121.0
Indian Head	N60:AMF	6.13 ± 0.92	1.58 ± 0.31	2.45 ± 0.29	1.09 ± 0.05	4.36 ± 0.31	33.13 ± 3.88	1.82 ± 0.30	2938.4 ± 50.0
Indian Head	N120:AMF	6.17 ± 0.92	1.63 ± 0.30	2.40 ± 0.23	1.01 ± 0.01	3.99 ± 0.16	31.63 ± 4.27	1.86 ± 0.34	2985.8 ± 100.4
Indian Head	N0:noAMF	6.71 ± 0.28	1.79 ± 0.41	2.56 ± 0.33	1.23 ± 0.11	4.04 ± 0.34	37.50 ± 3.01	1.54 ± 0.26	2450.2 ± 130.5
Indian Head	N60:noAMF	6.04 ± 0.93	1.65 ± 0.31	2.40 ± 0.25	1.10 ± 0.08	4.29 ± 0.22	38.00 ± 1.70	1.82 ± 0.30	2840.2 ± 73.7
Indian Head	N120:noAMF	6.10 ± 0.91	1.65 ± 0.32	2.46 ± 0.25	1.09 ± 0.04	3.90 ± 0.31	33.38 ± 3.15	1.82 ± 0.27	2954.1 ± 87.0
	Crop:Nrate:AMF	ns	ns			ns	ns	ns	ns
Indian Head	Len:N0:AMF	4.68 ± 1.56	0.90 ± 0.12	1.90 ± 0.12	1.00 ± 0.00	4.95 ± 0.31	35.50 ± 4.79	0.95 ± 0.20	2782.0 ± 138.8
Indian Head	Len:N60:AMF	4.59 ± 1.54	0.78 ± 0.11	1.75 ± 0.12	1.00 ± 0.00	4.83 ± 0.23	36.50 ± 5.12	1.09 ± 0.17	2915.9 ± 83.1
Indian Head	Len:N120:AMF	4.83 ± 1.62	0.95 ± 0.29	1.95 ± 0.29	1.00 ± 0.00	4.03 ± 0.13	38.75 ± 3.75	1.07 ± 0.15	2777.7 ± 127.7
Indian Head	Len:N0:noAMF	6.03 ± 0.01	0.75 ± 0.12	1.73 ± 0.10	1.00 ± 0.00	4.73 ± 0.35	32.25 ± 2.14	0.87 ± 0.03	2737.7 ± 107.8
Indian Head	Len:N60:noAMF	4.43 ± 1.48	0.88 ± 0.20	1.80 ± 0.16	1.00 ± 0.00	4.70 ± 0.29	36.75 ± 3.04	1.05 ± 0.13	2778.0 ± 98.1
Indian Head	Len:N120:noAMF	4.66 ± 1.55	0.85 ± 0.19	1.85 ± 0.19	1.03 ± 0.03	4.33 ± 0.51	32.75 ± 3.25	1.15 ± 0.08	2792.4 ± 105.0
Indian Head	Pea:N0:AMF	7.98 ± 0.06	2.80 ± 0.18	3.30 ± 0.08	1.28 ± 0.06	3.58 ± 0.15	41.00 ± 2.61	2.34 ± 0.18	2251.4 ± 46.3
Indian Head	Pea:N60:AMF	7.68 ± 0.14	2.38 ± 0.15	3.15 ± 0.21	1.18 ± 0.07	3.90 ± 0.49	29.75 ± 6.02	2.55 ± 0.20	2960.9 ± 66.5
Indian Head	Pea:N120:AMF	7.50 ± 0.34	2.30 ± 0.15	2.85 ± 0.18	1.03 ± 0.03	3.95 ± 0.33	24.50 ± 6.09	2.65 ± 0.29	3194.0 ± 42.5
Indian Head	Pea:N0:noAMF	7.39 ± 0.21	2.83 ± 0.25	3.40 ± 0.17	1.45 ± 0.16	3.35 ± 0.34	42.75 ± 4.40	2.21 ± 0.13	2162.6 ± 113.1
Indian Head	Pea:N60:noAMF	7.65 ± 0.26	2.43 ± 0.11	3.00 ± 0.15	1.20 ± 0.14	3.88 ± 0.15	39.25 ± 1.80	2.58 ± 0.16	2902.5 ± 114.7
Indian Head	Pea:N120:noAMF	7.55 ± 0.14	2.45 ± 0.10	3.08 ± 0.06	1.15 ± 0.06	3.48 ± 0.26	34.00 ± 5.96	2.50 ± 0.16	3115.8 ± 82.8

## Sheet: Melfort
Supplementary Table 1.2 - Mean values (± standard error) and ANOVA results (P-values) of the effects of crop, N fertilizer rate, AMF inoculation, and their respective interactions on A. euteiches abundance in soil, crop disease symptoms (AS: Aphanomyces and Fusarium symptoms; FS: Fusarium spp. symptoms; SSS: shoot symptom severity), root symbioses (nodulation and AMF colonization), and agronomic …
* P < 0.05, ** P < 0.01, *** P < 0.001
Location	Factor	A. euteiches abundance (gene copies/g soil)	AS (0-5 scale)	FS (1-7 scale)	SSS (1-5 scale)	Nodulation (0-10 scale)	AMF colonization (%)	Plant biomass (g/plant)	Grain yield (kg/ha)
	Crop	***	ns	***	***	***	ns	***	***
Melfort	Lentil	6.33 ± 0.05	3.20 ± 0.08	2.57 ± 0.03	1.15 ± 0.06	3.09 ± 0.12	27.13 ± 2.85	0.77 ± 0.05	246.4 ± 32.7
Melfort	Pea	6.93 ± 0.08	3.15 ± 0.07	5.24 ± 0.06	1.65 ± 0.05	2.37 ± 0.17	30.75 ± 1.61	1.93 ± 0.09	919.1 ± 109.2
	N rate	ns	ns	ns	ns	***	ns	*	ns
Melfort	N0	6.69 ± 0.12	3.18 ± 0.07	3.96 ± 0.35	1.41 ± 0.09	3.37 ± 0.17	30.50 ± 2.47	1.23 ± 0.18	585.8 ± 101.8
Melfort	N60	6.51 ± 0.08	3.14 ± 0.10	3.88 ± 0.33	1.39 ± 0.10	2.68 ± 0.15	28.94 ± 3.01	1.42 ± 0.17	589.1 ± 147.4
Melfort	N120	6.69 ± 0.13	3.21 ± 0.10	3.89 ± 0.37	1.41 ± 0.09	2.14 ± 0.16	27.38 ± 3.12	1.40 ± 0.17	550.3 ± 141.4
	AMF	ns	ns	ns	ns	ns	ns	ns	ns
Melfort	AMF	6.69 ± 0.09	3.24 ± 0.07	3.95 ± 0.28	1.42 ± 0.08	2.65 ± 0.16	26.50 ± 1.71	1.36 ± 0.15	588.0 ± 109.9
Melfort	noAMF	6.57 ± 0.09	3.11 ± 0.07	3.86 ± 0.28	1.39 ± 0.07	2.81 ± 0.17	31.38 ± 2.74	1.34 ± 0.14	563.6 ± 102.6
	Crop:Nrate	ns	ns			ns	ns	ns	*
Melfort	Len:N0	6.36 ± 0.05	3.14 ± 0.13	2.63 ± 0.06	1.06 ± 0.04	3.69 ± 0.20	28.13 ± 4.18	0.68 ± 0.07	397.9 ± 60.8
Melfort	Len:N60	6.31 ± 0.09	3.13 ± 0.16	2.59 ± 0.04	1.13 ± 0.06	2.93 ± 0.12	29.00 ± 5.43	0.82 ± 0.10	210.7 ± 35.4
Melfort	Len:N120	6.34 ± 0.10	3.33 ± 0.13	2.50 ± 0.05	1.28 ± 0.17	2.65 ± 0.11	24.25 ± 5.57	0.81 ± 0.08	130.6 ± 14.6
Melfort	Pea:N0	7.03 ± 0.15	3.21 ± 0.08	5.29 ± 0.11	1.75 ± 0.05	3.05 ± 0.22	32.88 ± 2.68	1.77 ± 0.22	773.7 ± 175.1
Melfort	Pea:N60	6.70 ± 0.11	3.15 ± 0.13	5.16 ± 0.07	1.66 ± 0.13	2.43 ± 0.26	28.88 ± 3.04	2.03 ± 0.12	967.4 ± 225.6
Melfort	Pea:N120	7.05 ± 0.15	3.09 ± 0.14	5.28 ± 0.15	1.54 ± 0.07	1.64 ± 0.17	30.50 ± 2.8	1.98 ± 0.14	1029.9 ± 173.8
	Crop:AMF	ns	ns			ns	ns	ns	ns
Melfort	Len:AMF	6.39 ± 0.06	3.28 ± 0.11	2.61 ± 0.03	1.20 ± 0.11	3.00 ± 0.16	23.67 ± 2.18	0.77 ± 0.07	250.7 ± 37.7
Melfort	Len:NoAMF	6.28 ± 0.07	3.12 ± 0.11	2.53 ± 0.05	1.11 ± 0.05	3.18 ± 0.19	30.58 ± 5.19	0.77 ± 0.06	242.1 ± 55.2
Melfort	Pea:AMF	6.99 ± 0.12	3.20 ± 0.09	5.30 ± 0.10	1.63 ± 0.08	2.29 ± 0.24	29.33 ± 2.44	1.95 ± 0.14	956.0 ± 166.6
Melfort	Pea:NoAMF	6.87 ± 0.11	3.10 ± 0.10	5.18 ± 0.09	1.67 ± 0.07	2.45 ± 0.25	32.17 ± 2.11	1.90 ± 0.12	885.2 ± 149.1
	Nrate:AMF	ns	ns			ns	ns	ns	*
Melfort	N0:AMF	6.75 ± 0.17	3.18 ± 0.11	4.05 ± 0.52	1.39 ± 0.13	3.35 ± 0.20	30.38 ± 3.44	1.21 ± 0.26	538.6 ± 145.2
Melfort	N60:AMF	6.56 ± 0.10	3.31 ± 0.09	3.88 ± 0.50	1.34 ± 0.15	2.59 ± 0.20	23.38 ± 2.76	1.48 ± 0.29	781.8 ± 243.4
Melfort	N120:AMF	6.76 ± 0.20	3.23 ± 0.17	3.94 ± 0.53	1.53 ± 0.16	2.00 ± 0.20	25.75 ± 2.38	1.39 ± 0.23	423.0 ± 168.6
Melfort	N0:noAMF	6.64 ± 0.16	3.18 ± 0.10	3.86 ± 0.50	1.43 ± 0.14	3.39 ± 0.28	30.63 ± 3.79	1.25 ± 0.26	633.0 ± 150.8
Melfort	N60:noAMF	6.45 ± 0.14	2.96 ± 0.16	3.88 ± 0.48	1.45 ± 0.14	2.76 ± 0.24	34.5 ± 4.72	1.36 ± 0.20	396.3 ± 152.3
Melfort	N120:noAMF	6.63 ± 0.16	3.19 ± 0.10	3.84 ± 0.54	1.29 ± 0.09	2.29 ± 0.26	29.00 ± 5.94	1.40 ± 0.27	661.6 ± 227.8
	Crop:Nrate:AMF	ns	ns			ns	ns	ns	ns
Melfort	Len:N0:AMF	6.40 ± 0.09	3.13 ± 0.21	2.68 ± 0.03	1.05 ± 0.05	3.48 ± 0.25	25.25 ± 4.84	0.66 ± 0.08	332.0 ± 82.0
Melfort	Len:N60:AMF	6.35 ± 0.08	3.25 ± 0.13	2.58 ± 0.05	1.08 ± 0.03	3.08 ± 0.13	23.50 ± 4.94	0.79 ± 0.19	283.3 ± 43.3
Melfort	Len:N120:AMF	6.42 ± 0.15	3.45 ± 0.25	2.58 ± 0.05	1.48 ± 0.32	2.45 ± 0.13	22.25 ± 1.70	0.85 ± 0.11	136.8 ± 13.7
Melfort	Len:N0:noAMF	6.32 ± 0.05	3.15 ± 0.17	2.58 ± 0.11	1.08 ± 0.08	3.90 ± 0.31	31.00 ± 7.25	0.70 ± 0.13	463.8 ± 87.3
Melfort	Len:N60:noAMF	6.26 ± 0.17	3.00 ± 0.31	2.60 ± 0.07	1.18 ± 0.12	2.78 ± 0.19	34.50 ± 9.64	0.84 ± 0.09	138.1 ± 21.3
Melfort	Len:N120:noAMF	6.25 ± 0.14	3.20 ± 0.07	2.43 ± 0.09	1.08 ± 0.08	2.85 ± 0.12	26.25 ± 11.81	0.77 ± 0.13	124.4 ± 28.0
Melfort	Pea:N0:AMF	7.10 ± 0.21	3.23 ± 0.09	5.43 ± 0.06	1.73 ± 0.08	3.23 ± 0.34	35.50 ± 3.77	1.75 ± 0.34	745.2 ± 251.3
Melfort	Pea:N60:AMF	6.77 ± 0.10	3.38 ± 0.14	5.18 ± 0.13	1.60 ± 0.23	2.10 ± 0.07	23.25 ± 3.33	2.17 ± 0.21	1280.4 ± 330.1
Melfort	Pea:N120:AMF	7.09 ± 0.30	3.00 ± 0.20	5.30 ± 0.27	1.58 ± 0.13	1.55 ± 0.20	29.25 ± 3.92	1.93 ± 0.19	804.6 ± 273.1
Melfort	Pea:N0:noAMF	6.95 ± 0.23	3.20 ± 0.15	5.15 ± 0.21	1.78 ± 0.09	2.88 ± 0.31	30.25 ± 3.82	1.80 ± 0.33	802.2 ± 281.8
Melfort	Pea:N60:noAMF	6.63 ± 0.20	2.93 ± 0.17	5.15 ± 0.09	1.73 ± 0.18	2.75 ± 0.49	34.50 ± 3.33	1.89 ± 0.08	654.5 ± 251.5
Melfort	Pea:N120:noAMF	7.01 ± 0.09	3.18 ± 0.20	5.25 ± 0.17	1.50 ± 0.07	1.73 ± 0.30	31.75 ± 4.50	2.03 ± 0.22	1198.9 ± 221.0

## Sheet: Swift Current
Supplementary Table 1.3 - Mean values (± standard error) and ANOVA results (P-values) of the effects of crop, N fertilizer rate, AMF inoculation, and their respective interactions on A. euteiches abundance in soil, crop disease symptoms (AS: Aphanomyces and Fusarium symptoms; FS: Fusarium spp. symptoms; SSS: shoot symptom severity), root symbioses (nodulation and AMF colonization), and agronomic …
* P < 0.05, ** P < 0.01, *** P < 0.001
Location	Factor	A. euteiches abundance (gene copies/g soil)	AS (0-5 scale)	FS (1-7 scale)	SSS (1-5 scale)	Nodulation (0-10 scale)	AMF colonization (%)	Plant biomass (g/plant)	Grain yield (kg/ha)
	Crop	**	ns	***	**	ns	***	***	***
Swift Current	Lentil	6.95 ± 0.10	2.73 ± 0.08	3.02 ± 0.06	1.08 ± 0.02	2.14 ± 0.15	35.38 ± 3.65	1.93 ± 0.12	1169.5 ± 89.8
Swift Current	Pea	7.38 ± 0.09	2.67 ± 0.09	4.19 ± 0.14	1.21 ± 0.03	1.97 ± 0.18	22.64 ± 2.58	3.59 ± 0.18	2249.5 ± 59.8
	N rate	ns	*	ns	ns	*	***	***	*
Swift Current	N0	7.35 ± 0.11	2.92 ± 0.07	3.74 ± 0.21	1.18 ± 0.04	2.39 ± 0.16	43.75 ± 4.20	2.18 ± 0.18	1612.8 ± 175.8
Swift Current	N60	7.17 ± 0.10	2.61 ± 0.11	3.68 ± 0.18	1.14 ± 0.05	2.08 ± 0.23	25.80 ± 2.64	2.96 ± 0.32	1871.1 ± 160.8
Swift Current	N120	6.97 ± 0.15	2.56 ± 0.10	3.39 ± 0.20	1.11 ± 0.03	1.70 ± 0.17	17.33 ± 2.24	3.14 ± 0.28	1644.6 ± 160.3
	AMF	*	ns	ns	ns	ns	ns	ns	ns
Swift Current	AMF	7.31 ± 0.11	2.74 ± 0.09	3.67 ± 0.17	1.15 ± 0.04	2.06 ± 0.16	29.26 ± 3.43	2.66 ± 0.21	1789.0 ± 132.7
Swift Current	noAMF	7.02 ± 0.09	2.65 ± 0.07	3.54 ± 0.15	1.14 ± 0.03	2.05 ± 0.17	29.30 ± 3.47	2.86 ± 0.25	1630.0 ± 137.2
	Crop:Nrate	ns	ns			ns	ns	*	ns
Swift Current	Len:N0	7.05 ± 0.10	2.86 ± 0.13	3.20 ± 0.13	1.14 ± 0.05	2.63 ± 0.20	55.25 ± 4.22	1.60 ± 0.15	996.0 ± 114.5
Swift Current	Len:N60	6.96 ± 0.13	2.76 ± 0.12	3.06 ± 0.09	1.04 ± 0.04	2.00 ± 0.22	29.38 ± 4.17	1.95 ± 0.24	1394.9 ± 174.4
Swift Current	Len:N120	6.84 ± 0.27	2.56 ± 0.17	2.80 ± 0.07	1.05 ± 0.03	1.80 ± 0.26	21.50 ± 2.64	2.24 ± 0.21	1117.4 ± 154.8
Swift Current	Pea:N0	7.66 ± 0.13	2.98 ± 0.07	4.28 ± 0.29	1.21 ± 0.07	2.15 ± 0.24	32.25 ± 4.46	2.75 ± 0.17	2229.6 ± 103.4
Swift Current	Pea:N60	7.39 ± 0.12	2.46 ± 0.19	4.30 ± 0.14	1.24 ± 0.07	2.15 ± 0.43	21.71 ± 2.77	3.97 ± 0.32	2347.3 ± 124.7
Swift Current	Pea:N120	7.09 ± 0.15	2.56 ± 0.12	3.99 ± 0.26	1.18 ± 0.05	1.60 ± 0.24	12.57 ± 3.01	4.05 ± 0.23	2171.7 ± 82.4
	Crop:AMF	ns	ns			ns	ns	ns	ns
Swift Current	Len:AMF	7.13 ± 0.17	2.71 ± 0.15	3.03 ± 0.09	1.07 ± 0.03	2.30 ± 0.23	36.33 ± 4.87	1.92 ± 0.22	1270.9 ± 141.2
Swift Current	Len:NoAMF	6.78 ± 0.10	2.75 ± 0.08	3.02 ± 0.10	1.08 ± 0.04	1.98 ± 0.18	34.42 ± 5.63	1.94 ± 0.12	1068.0 ± 109.1
Swift Current	Pea:AMF	7.50 ± 0.13	2.78 ± 0.12	4.32 ± 0.18	1.23 ± 0.06	1.83 ± 0.21	21.55 ± 3.90	3.41 ± 0.20	2307.1 ± 70.4
Swift Current	Pea:NoAMF	7.26 ± 0.12	2.56 ± 0.12	4.06 ± 0.20	1.19 ± 0.04	2.11 ± 0.30	23.73 ± 3.55	3.78 ± 0.31	2192.0 ± 97.1
	Nrate:AMF	ns	ns			*	ns	ns	ns
Swift Current	N0:AMF	7.53 ± 0.15	2.89 ± 0.11	3.78 ± 0.31	1.16 ± 0.07	2.63 ± 0.25	44.88 ± 5.49	2.15 ± 0.29	1740.8 ± 269.9
Swift Current	N60:AMF	7.25 ± 0.17	2.79 ± 0.17	3.75 ± 0.27	1.19 ± 0.08	1.66 ± 0.19	23.57 ± 4.03	2.73 ± 0.42	1883.1 ± 221.8
Swift Current	N120:AMF	7.16 ± 0.25	2.55 ± 0.20	3.49 ± 0.31	1.09 ± 0.04	1.90 ± 0.27	18.63 ± 3.45	3.10 ± 0.35	1743.1 ± 223.1
Swift Current	N0:noAMF	7.17 ± 0.15	2.95 ± 0.10	3.70 ± 0.29	1.19 ± 0.05	2.15 ± 0.18	42.63 ± 6.70	2.21 ± 0.24	1484.8 ± 234.5
Swift Current	N60:noAMF	7.10 ± 0.12	2.44 ± 0.14	3.61 ± 0.25	1.09 ± 0.04	2.49 ± 0.38	27.75 ± 3.57	3.19 ± 0.51	1859.1 ± 248.0
Swift Current	N120:noAMF	6.79 ± 0.18	2.58 ± 0.06	3.30 ± 0.27	1.14 ± 0.05	1.50 ± 0.20	15.86 ± 2.98	3.18 ± 0.46	1546.0 ± 240.0
	Crop:Nrate:AMF	ns	ns			ns	ns	ns	ns
Swift Current	Len:N0:AMF	7.22 ± 0.14	2.83 ± 0.22	3.13 ± 0.15	1.10 ± 0.04	2.93 ± 0.21	54.75 ± 5.81	1.56 ± 0.26	1115.9 ± 213.6
Swift Current	Len:N60:AMF	6.97 ± 0.17	2.78 ± 0.23	3.10 ± 0.18	1.08 ± 0.08	1.73 ± 0.37	28.75 ± 6.49	1.80 ± 0.41	1437.6 ± 300.3
Swift Current	Len:N120:AMF	7.19 ± 0.52	2.53 ± 0.35	2.85 ± 0.12	1.03 ± 0.03	2.25 ± 0.39	25.50 ± 3.77	2.40 ± 0.43	1259.2 ± 257.0
Swift Current	Len:N0:noAMF	6.87 ± 0.10	2.90 ± 0.17	3.28 ± 0.22	1.18 ± 0.09	2.33 ± 0.29	55.75 ± 7.02	1.65 ± 0.18	876.1 ± 77.4
Swift Current	Len:N60:noAMF	6.95 ± 0.22	2.75 ± 0.12	3.03 ± 0.05	1.00 ± 0.00	2.28 ± 0.21	30.00 ± 6.23	2.10 ± 0.28	1352.3 ± 224.9
Swift Current	Len:N120:noAMF	6.51 ± 0.08	2.60 ± 0.08	2.75 ± 0.09	1.08 ± 0.05	1.35 ± 0.13	17.50 ± 2.75	2.08 ± 0.08	975.7 ± 179.7
Swift Current	Pea:N0:AMF	7.85 ± 0.15	2.95 ± 0.09	4.43 ± 0.38	1.23 ± 0.13	2.33 ± 0.44	35.00 ± 6.49	2.74 ± 0.30	2365.7 ± 184.3
Swift Current	Pea:N60:AMF	7.53 ± 0.22	2.80 ± 0.28	4.40 ± 0.18	1.30 ± 0.12	1.60 ± 0.19	16.67 ± 1.76	3.67 ± 0.29	2328.7 ± 83.9
Swift Current	Pea:N120:AMF	7.12 ± 0.12	2.58 ± 0.25	4.13 ± 0.42	1.15 ± 0.06	1.55 ± 0.33	11.75 ± 3.15	3.81 ± 0.23	2227.0 ± 100.1
Swift Current	Pea:N0:noAMF	7.47 ± 0.19	3.00 ± 0.12	4.13 ± 0.47	1.20 ± 0.07	1.98 ± 0.21	29.50 ± 6.74	2.76 ± 0.19	2093.5 ± 60.0
Swift Current	Pea:N60:noAMF	7.24 ± 0.05	2.13 ± 0.11	4.20 ± 0.24	1.18 ± 0.06	2.70 ± 0.79	25.50 ± 4.17	4.28 ± 0.57	2366.0 ± 255.4
Swift Current	Pea:N120:noAMF	7.07 ± 0.29	2.55 ± 0.09	3.85 ± 0.36	1.20 ± 0.07	1.65 ± 0.39	13.67 ± 6.21	4.29 ± 0.39	2116.4 ± 139.9
